# Supplementary material for: CCN1 interlinks integrin and hippo pathway to autoregulate tip cell activity
Source: eLife. 2019 Aug 20;8:e46012. doi: 10.7554/eLife.46012 (PMC6726423; doi:10.7554/eLife.46012)
Supplement: Figure 2—source data 1. [file elife-46012-fig2-data1.xlsx]

## Sheet: Figure 2
Figure 2G
	VEGFR2	β-actin	VEGFR2/β-actin	FOLD
Control	10079.3	150872	0.0668065	1
Cyr61	34733.5	162491	0.213756	3.19963
VEGFR	21432.4	126693	0.169168	2.53221
	DLL4	β-actin	DLL4/β-actin	FOLD
Control	50011.4	150872	0.331482	1
Cyr61	102494	162491	0.630764	1.90286
VEGFR	104839	126693	0.827506	2.49639
	SOX17	β-actin	SOX17/β-actin	FOLD
Control	50340.3	150872	0.333661	1
Cyr61	125322	162491	0.771252	2.31148
VEGFR	113665	126693	0.897172	2.68887
