# Supplementary material for: CCN1 interlinks integrin and hippo pathway to autoregulate tip cell activity
Source: eLife. 2019 Aug 20;8:e46012. doi: 10.7554/eLife.46012 (PMC6726423; doi:10.7554/eLife.46012)
Supplement: Figure 3—source data 1. [file elife-46012-fig3-data1.xlsx]

## Sheet: Sheet1
Figure 3B
p-Lats1/Lats1									p-YAP/YAP									p-TAZ/TAZ
		Set1	Set2	Set3	Average	SD	FOLD	TTEST			set1	set2	set3	Average	SD	FOLD	TTEST			set1	set2	set3	Average	SD	FOLD	TTEST
control		0.77	1.25064	1.13725	1.05263	0.145056	1		control		0.859986	0.996108	0.845841	0.900645	0.0479059	1		control		0.749434	0.818685	1.08869	0.885602	0.103491	1
cyr61 (10 ng/ml, h)	0.25	0.454952	1.22082	1.04405	0.906608	0.231521	0.861279	0.621344	cyr61 (10 ng/ml, h)	0.25	0.989829	0.824383	0.732297	0.848836	0.0753418	0.942476	0.592844	cyr61 (10 ng/ml, h)	0.25	0.870264	0.821923	0.94729	0.879825	0.0365049	0.993478	0.960547
	0.5	0.39414	0.8322	0.91538	0.713907	0.161677	0.678213	0.193908		0.5	0.902017	0.644333	0.675781	0.74071	0.0811627	0.822422	0.164937		0.5	0.759386	0.844776	0.841145	0.815102	0.0278778	0.920394	0.392173
	1	0.307182	0.506685	0.54712	0.453663	0.0741645	0.430981	0.0212687		1	0.739906	0.456099	0.529528	0.575178	0.0850481	0.638629	0.0289896		1	0.649677	0.726511	0.793852	0.723347	0.0416499	0.816786	0.0632243
	2	0.921242	0.816458	1.08968	0.94246	0.0795833	0.895339	0.541935		2	1.03081	0.882701	0.817332	0.91028	0.0631493	1.0107	0.90911		2	0.877884	0.606115	0.800836	0.761612	0.080867	0.859994	0.409461
	12	0.891359	1.10728	1.002	1.00021	0.0623369	0.950205	0.756563		12	0.300568	1.10415	0.830423	0.745047	0.235869	0.827237	0.55319		12	0.641822	0.85336	1.04722	0.847468	0.117066	0.95694	0.681286
Figure 3C
		pY-1054/1059	VEGFR2	pY-1054/1059/VEGFR2	FOLD			pY-1175	VEGFR2	pY-1175/VEGFR2	FOLD
	VEGF (30 min)	66435.6	58409.8	1.13741	1		VEGF (30 min)	54710.6	58409.8	0.936669	1
Cyr61 (min)	5	7138.86	68151.2	0.10475	0.092096	Cyr61 (min)	5	11613.4	68151.2	0.170406	0.181928
	10	19773.7	72430.3	0.273004	0.240023		10	21916.3	72430.3	0.302585	0.323044
	15	35750.7	66805.9	0.535143	0.470494		15	50420.1	66805.9	0.754725	0.805755
	30	62588.3	81903.3	0.764174	0.671857		30	83086.1	81903.3	1.01444	1.08303
	60	48053	78323.8	0.613518	0.539401		60	49171	78323.8	0.627792	0.670239
Figure 3D
		pY-1054/1059	VEGFR2	pY-1054/1059/VEGFR2	FOLD			pY-1175	VEGFR2	pY-1175/VEGFR2	FOLD
	VEGF (10 ng/ml)	60349.8	95078.9	0.634734	1		VEGF (10 ng/ml)	77246.5	95078.9	0.812447	1
Cyr61 ng/ml	0	6153.06	90555.1	0.0679482	0.10705	Cyr61 ng/ml	0	20264.5	90555.1	0.223781	0.27544
	1	37849.1	99199.7	0.381544	0.601108		1	29255.8	99199.7	0.294918	0.363
	5	61323.3	99159.6	0.61843	0.974313		5	71749.6	99159.6	0.723578	0.890616
	10	80032.1	108844	0.735289	1.15842		10	74126.3	108844	0.68103	0.838245
Figure 3E
		pY-1054/1059	VEGFR2	pY-1054/1059/VEGFR2	FOLD			pY-1175	VEGFR2	pY-1175/VEGFR2	FOLD
	Control	30079.8	103303	0.291179	1		Control	27938.6	103303	0.270452	1
Serum	ㅡ	85749.8	102926	0.833118	2.86119	Serum	ㅡ	96057.3	102926	0.933262	3.45075
	si1	47356.5	99935	0.473873	1.62743		si1	63042.5	99935	0.630835	2.33252
	si2	23883	89999.6	0.265367	0.911354		si2	37504.1	89999.6	0.416714	1.54081
Figure 3F
	p-ERK	ERK	p-ERK/ERK	FOLD		p-p38	p38	p-p38/p38	FOLD		p-p85	p85	p-p85/p85	FOLD
Control	31052.6	171618	0.18094	1	Control	56746.5	159596	0.355564	1	Control	36816	152386	0.241597	1
VEGF (10 ng/ml)	120918	171510	0.705019	3.89643	VEGF (10 ng/ml)	91198.3	159074	0.573308	1.61239	VEGF (10 ng/ml)	100329	149559	0.670832	2.77665
Cyr61 (10 ng/ml)	92505.6	153583	0.602315	3.32882	Cyr61 (10 ng/ml)	150917	179170	0.842313	2.36895	Cyr61 (10 ng/ml)	140721	154694	0.909673	3.76524
Figure 3H
		DLL4	β-actin	DLL4/β-actin	FOLD
	Veh	52361.2	75195.2	0.696338	1
Cyr61 (10 ng/ml)	ㅡ	66349.9	82378.5	0.805428	1.15666
	PD	28364.8	69221.6	0.409767	0.588461
	SP	66115.9	83113.5	0.79549	1.14239
	SB	39064.4	68224	0.57259	0.822288
	LY	53863.4	82171.1	0.655503	0.941358
Figure 3J
		p-Lats1	Lats1	p-Lats1/Lats1	FOLD			p-YAP	YAP	p-YAP/YAP	FOLD			p-TAZ	TAZ	p-TAZ/TAZ	FOLD
	Control	75418.9	62389.6	1.20884	1		Control	92815.8	86861.7	1.06855	1		Control	97723.7	95506.1	1.02322	1
Cyr61 (10 ng/ml)	ㅡ	38547	75203.7	0.512568	0.424017	Cyr61 (10 ng/ml)	ㅡ	46830.4	101881	0.45966	0.430173	Cyr61 (10 ng/ml)	ㅡ	74339	112419	0.661268	0.646262
	PD	63519.2	73926.6	0.859219	0.710781		PD	78543.7	73121.9	1.07415	1.00524		PD	92875.8	108800	0.853637	0.834265
	SB	88427.2	61829.5	1.43018	1.1831		SB	83710.6	83697.2	1.00016	0.936001		SB	84349.7	95961.5	0.878995	0.859049
	LY	87139.2	76162.3	1.14413	0.946468		LY	64607.5	75419.2	0.856644	0.801691		LY	83098.8	87793.2	0.946529	0.92505
Figure 3L
		DLL4	β-actin	DLL4/β-actin	FOLD			VEGFR2	β-actin	VEGFR2/β-actin	FOLD			Cyr61	β-actin	Cyr61/β-actin	FOLD
	Control	91232.5	173308	0.526418	1		Control	80806.6	173308	0.46626	1		Control	91057.1	173308	0.525407	1
Cyr61 (10 ng/ml)	0	131314	161331	0.813943	1.54619	Cyr61 (10 ng/ml)	0	118621	161331	0.735266	1.57694	Cyr61 (10 ng/ml)	0	110058	161331	0.68219	1.2984
	VP (100)	18995.2	176093	0.10787	0.204914		VP (100)	30223.9	176093	0.171636	0.368112		VP (100)	29806.1	176093	0.169263	0.322156
