# Supplementary material for: CCN1 interlinks integrin and hippo pathway to autoregulate tip cell activity
Source: eLife. 2019 Aug 20;8:e46012. doi: 10.7554/eLife.46012 (PMC6726423; doi:10.7554/eLife.46012)
Supplement: Figure 4—source data 1. [file elife-46012-fig4-data1.xlsx]

## Sheet: Sheet1
Figure 4C
	GTP-Cdc42	Cdc42	GTP-Cdc42/Cdc42	FOLD			Dll4	β-actin	Dll4/β-actin	FOLD
Control	26139.4	89863.2	0.29088	1		Control	33712.9	108369	0.311092	1
Cyr61 (10 ng/ml)	52379.4	77080.5	0.679541	2.33615		Cyr61 (10 ng/ml)	87486.3	98576.5	0.887496	2.85284
Mock	17216.5	90046.4	0.191196	1		Mock	28380.1	93122.6	0.30476	1
mDia1 WT	62550	79230.5	0.789469	4.12911		mDia1 WT	83723.3	105028	0.797154	2.61568
mDia1 DN3 /Cyr61 (10 ng/ml)	17478.8	82215.5	0.212598	1.11193		mDia1 DN3 /Cyr61 (10 ng/ml)	55831.3	95405.4	0.5852	1.9202
