# Supplementary material for: CCN1 interlinks integrin and hippo pathway to autoregulate tip cell activity
Source: eLife. 2019 Aug 20;8:e46012. doi: 10.7554/eLife.46012 (PMC6726423; doi:10.7554/eLife.46012)
Supplement: Figure 5—source data 1. [file elife-46012-fig5-data1.xlsx]

## Sheet: Sheet1
Figure 5C
		p-VEGFR2	VEGFR2	p-VEGFR2/VEGFR	FOLD				p-PI3K	PI3K	p-PI3K/PI3K	FOLD				p-ERK	ERK	p-ERK/ERK	FOLD				p-p38	p38	p-p38/p38	FOLD
	Control	17011	97894	0.173769	1			Control	62049.1	182310	0.34035	1			Control	69268.4	154621	0.447989	1			Control	60392.2	150049	0.402482	1
Cyr61 (10 ng/ml)	ㅡ	86622	115691	0.748737	4.30879		Cyr61 (10 ng/ml)	ㅡ	126199	170237	0.741314	2.17809		Cyr61 (10 ng/ml)	ㅡ	168293	154770	1.08738	2.42724		Cyr61 (10 ng/ml)	ㅡ	161966	137799	1.17539	2.92034
	Cyclo (1ug/ml)	49203.2	121557	0.404775	2.32938			Cyclo (1ug/ml)	68719.7	165383	0.415518	1.22086			Cyclo (1ug/ml)	85091.8	133481	0.637483	1.42299			Cyclo (1ug/ml)	85326.9	116068	0.735146	1.82653
Figure 5D
		p-YAP	YAP	p-YAP/YAP	FOLD				p-TAZ	TAZ	p-TAZ/TAZ	FOLD
	Control	83559.1	123005	0.679314	1			Control	98217.9	126162	0.778504	1
Cyr61 (10 ng/ml)	ㅡ	49100.6	97760.6	0.502254	0.739354		Cyr61 (10 ng/ml)	ㅡ	71201.9	128752	0.553016	0.710357
	Cyclo (1ug/ml)	158537	103138	1.53714	2.26278			Cyclo (1ug/ml)	117807	92384.6	1.27518	1.63799
